# Supplementary material for: Weight Gain in Overweight and Obese People with HIV—The OBHIV Cohort
Source: J Clin Med. 2024 Feb 21;13(5):1211. doi: 10.3390/jcm13051211 (PMC10932370; doi:10.3390/jcm13051211)
Supplement: Supplementary file 1 [file jcm-13-01211-s001.zip]

Archive with 1 entries (1 files):
- jcm-2820945-supplementary.pdf
